# Supplementary material for: Telerehabilitation with Web-Based Exercises for Individuals with Postural Problems: Digital Touch to Posture Disorders—A Randomized Controlled Study on Telerehabilitation for Postural Problems
Source: Healthcare (Basel). 2026 Jul 6;14(13):2008. doi: 10.3390/healthcare14132008 (PMC13361809; doi:10.3390/healthcare14132008)
Supplement: Supplementary file 1 [file healthcare-14-02008-s001.zip]

Archive with 1 entries (1 files):
- healthcare-4343813-supplementary.pdf
